# Supplementary material for: Silicon Controls Bacterial Wilt Disease in Tomato Plants and Inhibits the Virulence-Related Gene Expression of Ralstonia solanacearum
Source: Int J Mol Sci. 2022 Jun 23;23(13):6965. doi: 10.3390/ijms23136965 (PMC9266643; doi:10.3390/ijms23136965)
Supplement: Supplementary file 1 [file ijms-23-06965-s001.zip]

Archive with 1 entries (1 files):
- ijms-1719652-supplementary.pdf
